# Supplementary material for: Is Wheat Glutenin Extract Intrinsically Allergenic? Evaluation Using a Novel Adjuvant-Free Mouse Model of Systemic Anaphylaxis
Source: Int J Mol Sci. 2023 Dec 8;24(24):17247. doi: 10.3390/ijms242417247 (PMC10743909; doi:10.3390/ijms242417247)
Supplement: Supplementary file 1 [file ijms-24-17247-s001.zip]

Archive with 1 entries (1 files):
- ijms-2719244-supplementary.pdf
